# Supplementary material for: Parametric Modelling of the Crystalline Microstructure of the MCM41-Type Mesoporous Silica Modified with Derivatives of Alkyls
Source: Materials (Basel). 2024 Jun 21;17(13):3065. doi: 10.3390/ma17133065 (PMC11242262; doi:10.3390/ma17133065)
Supplement: Supplementary file 1 [file materials-17-03065-s001.zip]

Archive with 1 entries (1 files):
- materials-3043992-supplementary.pdf
